# Supplementary material for: A Social Ecological Approach to Hazardous Alcohol Use among Flemish Higher Education Students
Source: Int J Environ Res Public Health. 2020 Nov 9;17(21):8288. doi: 10.3390/ijerph17218288 (PMC7720127; doi:10.3390/ijerph17218288)
Supplement: Supplementary file 1 [file ijerph-17-08288-s001.zip]

Archive with 1 entries (1 files):
- supplementary 1.docx
